# Supplementary material for: Preparation of p-Phenylenediamine Modified Graphene Foam/Polyaniline@Epoxy Composite with Superior Thermal and EMI Shielding Performance
Source: Polymers (Basel). 2021 Jul 15;13(14):2324. doi: 10.3390/polym13142324 (PMC8309473; doi:10.3390/polym13142324)
Supplement: Supplementary file 1 [file polymers-13-02324-s001.zip]

Archive with 1 entries (1 files):
- polymers-1185572-supplementary.pdf
